# Supplementary material for: Cell wall composition and lignin biosynthetic gene expression along a developmental gradient in an Australian sugarcane cultivar
Source: PeerJ. 2017 Dec 5;5:e4141. doi: 10.7717/peerj.4141 (PMC5721908; doi:10.7717/peerj.4141)
Supplement: Data S1 [file peerj-05-4141-s003.xlsx]

## Sheet: PAL
	Normalised data
	Section A (N)	Section B (N)	Section C (N)	Section D (N)	Section E (N)	Roots (N)
	1.48042	0.20822	0.0661491	0.107954	0.0680985	0.942843
	1.23835	0.414691	0.100038	0.0333805	0.0201901	0.782291
	1.01802	0.0702416	0.0367157	0.0132767	0.00823312	0.887867
	0.428897	0.0783278	0.0569539	0.0606048	0.0231733	1.26295
	0.83431	0.310403	0.149939	0.0948493	0.057711	1.12337

## Sheet: C4H
	Normalised data
	Section A (N)	Section B (N)	Section C (N)	Section D (N)	Section E (N)	Roots (N)
	1.42791	1.16687	1.23845	1.51413	1.41443	6.78881
	0.764623	1.46464	1.00719	1.02124	0.956629	10.6862
	1.1316	1.34182	0.974755	1.12862	1.67919	8.82706
	1.01895	1.20541	0.901147	0.971266	1.1699	9.0127
	0.656923	0.883185	1.04533	1.07287	1.35014	9.54197

## Sheet: C3H
	Normalised data
	Section A (N)	Section B (N)	Section C (N)	Section D (N)	Section E (N)	Roots (N)
	1.00698	0.918601	1.39243	1.11616	0.718138	1.32422
	0.882521	4.07433	2.00163	1.03916	1.62486	1.87628
	0.662845	1.36245	0.939367	1.51678	1.66375	1.93681
	1.20515	2.60716	2.21517	1.40308	2.24968	1.68489
	1.2425	2.67626	1.76893	1.55562	1.40559	1.62788

## Sheet: 4CL
	Normalised data
	Section A (N)	Section B (N)	Section C (N)	Section D (N)	Section E (N)	Roots (N)
	2.08625	0.453682	0.21331	0.399962	0.296129	1.21202
	0.803541	0.418699	0.343987	0.31345	0.31009	1.9226
	1.16607	0.329265	0.18864	0.184614	0.286905	2.25376
	0.66724	0.406885	0.264341	0.284178	0.293153	1.80244
	0.276898	0.214738	0.443846	0.649318	0.483123	1.21135

## Sheet: CCoAOMT
	Normalised data
	Section A (N)	Section B (N)	Section C (N)	Section D (N)	Section E (N)	Roots (N)
	1.76422	0.614426	0.854443	0.875507	1.03441	0.672386
	1.02209	1.08053	1.08291	0.506873	0.74525	0.67329
	0.726183	0.326289	0.259901	0.309615	0.415362	0.72678
	0.840154	0.492509	0.936622	1.12697	1.20711	0.866663
	0.647352	0.726067	0.927733	0.851594	0.815057	0.656171

## Sheet: F5H
	Normalised data
	Section A (N)	Section B (N)	Section C (N)	Section D (N)	Section E (N)	Roots (N)
	1.15193	1.49034	1.30789	1.72907	1.53695	0.576184
	0.944309	2.3207	0.611436	0.56942	0.63728	1.63998
	0.368799	1.44503	0.680097	0.692839	1.11167	1.41024
	0.435404	1.31981	0.954857	0.498507	0.73755	1.07123
	2.09956	2.59059	2.33025	3.11651	2.4948	1.37955

## Sheet: CAD
	Normalised data
	Section A (N)	Section B (N)	Section C (N)	Section D (N)	Section E (N)	Roots (N)
	1.78209	0.865585	0.401696	0.495877	0.622668	0.627982
	1.20666	0.585485	0.0539663	0.16538	0.178619	0.542527
	1.14758	0.356307	0.161519	0.0730179	0.254313	0.291314
	0.513091	0.318564	0.266793	0.178442	0.455179	0.843937
	0.350587	0.783054	0.37703	0.453965	0.428321	0.874036

## Sheet: CCR
	Normalised data
	Section A (N)	Section B (N)	Section C (N)	Section D (N)	Section E (N)	Roots (N)
	1.77414	0.579883	0.0836549	0.348035	0.216723	0.714297
	0.890954	0.273417	0.249569	0.0761086	0.0381847	0.83353
	1.37613	0.168563	0.0443306	0.0223732	0.010297	0.954783
	0.585771	0.162362	0.227017	0.170069	0.0812741	0.863908
	0.373003	0.214278	0.216627	0.128881	0.0946184	0.549854

## Sheet: COMT
	Normalised data
	Section A (N)	Section B (N)	Section C (N)	Section D (N)	Section E (N)	Roots (N)
	1.31538	0.442998	0.228226	0.29428	0.336425	0.704707
	1.48737	0.485813	0.207513	0.159625	0.142171	0.638069
	1.21279	0.216426	0.196186	0.196856	0.244714	0.451176
	0.368182	0.124596	0.191908	0.203418	0.173583	0.64024
	0.616285	0.561917	0.418112	0.348373	0.345982	0.653035
