# Supplementary material for: Cell wall composition and lignin biosynthetic gene expression along a developmental gradient in an Australian sugarcane cultivar
Source: PeerJ. 2017 Dec 5;5:e4141. doi: 10.7717/peerj.4141 (PMC5721908; doi:10.7717/peerj.4141)
Supplement: Data S2 [file peerj-05-4141-s004.xlsx]

## Sheet: total lignin
		total lignin
		1st run	2nd run	avg
Section A	117-1	21.8854		21.8854
	136-1	19.0115	18.5397	18.7756
	201-1	21.4662		21.4662
	227-1	21.3467	21.6968	21.5218
	282-1	19.9586	20.3745	20.1665
Section B	117-2	23.1404	22.3624	22.7514
	136-2	21.6153	21.8631	21.7392
	201-2	22.8857	22.4438	22.6647
	227-2	23.2262	22.9177	23.072
	282-2	21.3384	21.7428	21.5406
Section C	117-3	23.4881	23.3309	23.4095
	136-3	23.3663	23.1	23.2332
	201-3	23.0379	23.0515	23.0447
	227-3	23.2834	23.3996	23.3415
	282-3	23.9497	23.9253	23.9375
Section D	117-4	24.267	24.7439	24.5054
	136-4	22.8856		22.8856
	201-4	22.9063	23.6059	23.2561
	227-4	22.6929	22.8359	22.7644
	282-4	22.8812	22.7306	22.8059
Section E	117-5	23.022	22.5532	22.7876
	136-5	22.2229	22.5848	22.4039
	201-5	23.1674	22.8935	23.0304
	227-5	22.5766	22.9017	22.7391
	282-5	21.5387	21.4123	21.4755

## Sheet: AIL
		AIL
		1st run	2nd run	avg
Section A	117-1	16.9734		16.9734
	136-1	14.0284	13.7656	13.897
	201-1	16.0949		16.0949
	227-1	16.1418	15.8628	16.0023
	282-1	14.8528	14.9306	14.8917
Section B	117-2	17.745	17.2406	17.4928
	136-2	16.2513	16.3744	16.3129
	201-2	17.7418	17.5639	17.6528
	227-2	18.2294	17.7038	17.9666
	282-2	16.2255	16.3321	16.2788
Section C	117-3	18.5255	18.2945	18.41
	136-3	18.4651	18.3169	18.391
	201-3	18.0956	17.7871	17.9413
	227-3	18.252	18.0347	18.1434
	282-3	18.4687	18.7073	18.588
Section D	117-4	19.5326	19.515	19.5238
	136-4	17.6703		17.6703
	201-4	17.5446	18.3399	17.9423
	227-4	17.361	17.5902	17.4756
	282-4	17.8675	17.7492	17.8084
Section E	117-5	18.0905	17.5969	17.8437
	136-5	17.3716	17.3417	17.3567
	201-5	18.0932	17.7697	17.9314
	227-5	17.6831	17.7907	17.7369
	282-5	16.2731	16.0114	16.1422

## Sheet: ASL
		ASL
		1st run	2nd run	avg
Section A	117-1	4.91193		4.91193
	136-1	4.98314	4.77417	4.87865
	201-1	5.37138		5.37138
	227-1	5.20487	5.83404	5.51946
	282-1	5.10585	5.44389	5.27487
Section B	117-2	5.39536	5.12173	5.25854
	136-2	5.36403	5.48869	5.42636
	201-2	5.14394	4.87985	5.01189
	227-2	4.99676	5.2139	5.10533
	282-2	5.1129	5.41073	5.26182
Section C	117-3	4.9626	5.03639	4.99949
	136-3	4.90124	4.78315	4.8422
	201-3	4.9423	5.26437	5.10334
	227-3	5.03137	5.36496	5.19817
	282-3	5.48101	5.21798	5.34949
Section D	117-4	4.73443	5.22882	4.98163
	136-4	5.21532		5.21532
	201-4	5.36171	5.26597	5.31384
	227-4	5.33189	5.24571	5.2888
	282-4	5.01365	4.98134	4.9975
Section E	117-5	4.93147	4.95631	4.94389
	136-5	4.85135	5.24304	5.04719
	201-5	5.07413	5.12381	5.09897
	227-5	4.89341	5.11096	5.00219
	282-5	5.26563	5.40089	5.33326

## Sheet: glucose
		glucose
		1st run	2nd run	avg
Section A	117-1	50.3673		50.3673
	136-1	51.5365	48.8835	50.21
	201-1	49.6554		49.6554
	227-1	49.8741	47.9667	48.9204
	282-1	46.8196	47.4564	47.138
Section B	117-2	46.858	46.9405	46.8993
	136-2	48.8017	47.1285	47.9651
	201-2	50.9231	48.8106	49.8669
	227-2	48.2407	48.0174	48.1291
	282-2	47.0224	46.5387	46.7805
Section C	117-3	48.6478	47.9701	48.309
	136-3	50.5677	49.6544	50.1111
	201-3	46.9737	48.2901	47.6319
	227-3	47.2179	47.4493	47.3336
	282-3	46.4434	47.6564	47.0499
Section D	117-4	46.3271	45.2485	45.7878
	136-4		47.6575	47.6575
	201-4	50.131	48.1423	49.1366
	227-4	49.9053	47.78	48.8426
	282-4	49.1939	47.9441	48.569
Section E	117-5	48.242	47.3022	47.7721
	136-5	46.3691	48.3709	47.37
	201-5	46.3486	46.9225	46.6356
	227-5	47.5916	46.9624	47.277
	282-5	48.4222	46.8642	47.6432

## Sheet: xylose
		xylose
		1st run	2nd run	avg
Section A	117-1	21.9236		21.9236
	136-1	20.5884	19.7207	20.1546
	201-1	20.9289		20.9289
	227-1	20.5027	19.8574	20.1801
	282-1	19.665	19.7493	19.7072
Section B	117-2	20.2105	20.4256	20.3181
	136-2	19.0368	18.5686	18.8027
	201-2	21.1886	20.3667	20.7777
	227-2	20.277	19.8302	20.0536
	282-2	20.2684	19.8816	20.075
Section C	117-3	21.8328	21.7444	21.7886
	136-3	20.0304	20.0653	20.0479
	201-3	19.945	20.3016	20.1233
	227-3	19.4043	19.5178	19.4611
	282-3	19.9972	20.7244	20.3608
Section D	117-4	21.6157	20.5982	21.1069
	136-4		19.7232	19.7232
	201-4	21.6118	20.5876	21.0997
	227-4	21.5621	20.9672	21.2647
	282-4	21.5667	21.061	21.3138
Section E	117-5	21.493	21.1825	21.3378
	136-5	19.6999	20.6518	20.1759
	201-5	20.9936	21.1251	21.0594
	227-5	22.4569	21.8976	22.1772
	282-5	23.4979	22.8372	23.1675

## Sheet: galactose
		galactose
		1st run	2nd run	avg
Section A	117-1	0		0
	136-1	0	0	0
	201-1	0		0
	227-1	1.07703	0	0.538516
	282-1	0.956555	1.14956	1.05306
Section B	117-2	0	0	0
	136-2	0	0	0
	201-2	0	0	0
	227-2	0	0	0
	282-2	0	0	0
Section C	117-3	0	0	0
	136-3	0	0	0
	201-3	0	0	0
	227-3	0	0	0
	282-3	0	0	0
Section D	117-4	0	0	0
	136-4		0	0
	201-4	0	0	0
	227-4	0	0	0
	282-4	0	0	0
Section E	117-5	0	0	0
	136-5	0	0	0
	201-5	0	0	0
	227-5	0	0	0
	282-5	0.983395	0	0.491697

## Sheet: arabinose
		arabinose
		1st run	2nd run	avg
Section A	117-1	2.21082		2.21082
	136-1	2.30711	2.08954	2.19833
	201-1	2.63395		2.63395
	227-1	2.44555	2.24196	2.34376
	282-1	1.99789	2.02705	2.01247
Section B	117-2	1.83142	1.82561	1.82852
	136-2	1.53713	1.62689	1.58201
	201-2	1.67305	1.50987	1.59146
	227-2	1.72299	1.5518	1.63739
	282-2	1.55479	1.51615	1.53547
Section C	117-3	1.56046	1.65565	1.60805
	136-3	1.67583	1.6807	1.67827
	201-3	1.56816	1.48773	1.52795
	227-3	1.41407	1.48007	1.44707
	282-3	1.55661	1.68805	1.62233
Section D	117-4	1.53285	1.448	1.49042
	136-4		1.74525	1.74525
	201-4	1.65167	1.53462	1.59315
	227-4	1.41318	1.39338	1.40328
	282-4	1.74539	1.62543	1.68541
Section E	117-5	1.54171	1.60354	1.57262
	136-5	1.87527	1.87551	1.87539
	201-5	1.55542	1.57746	1.56644
	227-5	1.78976	1.7198	1.75478
	282-5	2.28688	2.28517	2.28603
